# Supplementary material for: Monoclonal Antibodies against SARS-CoV-2 Infection: Results from a Real-Life Study before the Omicron Surge
Source: Vaccines (Basel). 2022 Nov 10;10(11):1895. doi: 10.3390/vaccines10111895 (PMC9693092; doi:10.3390/vaccines10111895)
Supplement: Supplementary file 1 [file vaccines-10-01895-s001.zip]

Archive with 1 entries (1 files):
- vaccines-1951726-supplementary.pdf
